# Supplementary material for: Structural Characterization and Physicochemical Properties of Functionally Porous Proton-Exchange Membrane Based on PVDF-SPA Graft Copolymers
Source: Int J Mol Sci. 2024 Jan 2;25(1):598. doi: 10.3390/ijms25010598 (PMC10779367; doi:10.3390/ijms25010598)
Supplement: Supplementary file 1 [file ijms-25-00598-s001.zip]

Archive with 1 entries (1 files):
- ijms-2742563-supplementary.pdf
